# Supplementary material for: Novel Hydrophobic Functionalized UiO-66 Series: Synthesis, Characterization, and Evaluation of Their Structural and Physical–Chemical Properties
Source: Int J Mol Sci. 2023 Dec 22;25(1):199. doi: 10.3390/ijms25010199 (PMC10778709; doi:10.3390/ijms25010199)
Supplement: Supplementary file 1 [file ijms-25-00199-s001.zip]

Archive with 1 entries (1 files):
- ijms-2748533-supplementary.pdf
